# Supplementary material for: Novel low shear 3D bioreactor for high purity mesenchymal stem cell production
Source: PLoS One. 2021 Jun 16;16(6):e0252575. doi: 10.1371/journal.pone.0252575 (PMC8208585; doi:10.1371/journal.pone.0252575)
Supplement: S1 File — (XLSX) [file pone.0252575.s004.xlsx]

## Sheet: All Data
Type	Oxygen Percent	Cell Count	Initial	Area	c/cm2 i	Days	Cells/cm²	Td (days)	Td (hours)	µ (1/h)	Doublings	Fold Increase	CD105	CD73
Static	0	202500	125000	25	5000	7	8100	10.0576	241.381	0.00287158	0.695994	1.62
Static	0	213500	125000	25	5000	7	8540	9.06374	217.53	0.00318645	0.772308	1.708
Static	0	255000	125000	25	5000	7	10200	6.80557	163.334	0.00424375	1.02857	2.04
Static	1.5	50000	19000	3.8	5000	7	13157.9	5.01458	120.35	0.00575943	1.39593	2.63158
Static	1.5	36000	19000	3.8	5000	7	9473.68	7.59221	182.213	0.00380405	0.921997	1.89474
Static	1.5	35000	19000	3.8	5000	7	9210.53	7.94231	190.615	0.00363636	0.881356	1.84211
Static	5	468750	125000	25	5000	7	18750	3.6709	88.1015	0.00786759	1.90689	3.75
Static	5	405000	125000	25	5000	7	16200	4.12737	99.057	0.00699746	1.69599	3.24
Static	5	160000	47500	9.5	5000	7	16842.1	3.99527	95.8864	0.00722883	1.75207	3.36842
Static	5	106500	47500	9.5	5000	7	11210.5	6.00934	144.224	0.00480604	1.16485	2.24211
Static	5	158750	47500	9.5	5000	7	16710.5	4.02124	96.5097	0.00718215	1.74076	3.34211
Static	5	115500	47500	9.5	5000	7	12157.9	5.46067	131.056	0.00528893	1.28189	2.43158
Static	21	375000	125000	25	5000	7	15000	4.41651	105.996	0.00653936	1.58496	3	99.8	100
Static	21	270000	125000	25	5000	7	10800	6.30045	151.211	0.00458398	1.11103	2.16	100	100
Static	21	136250	47500	9.5	5000	7	14342.1	4.60449	110.508	0.00627239	1.52026	2.86842	99.8	100
Static	21	112500	47500	9.5	5000	7	11842.1	5.62735	135.056	0.00513228	1.24393	2.36842	99.4	100
Static	21	116250	47500	9.5	5000	7	12236.8	5.42118	130.108	0.00532746	1.29123	2.44737	100	100
Static	21	133750	47500	9.5	5000	7	14078.9	4.68685	112.484	0.00616216	1.49354	2.81579	99.9	100
Static	21	326250	125000	25	5000	7	13050	5.05762	121.383	0.00571042	1.38405	2.61	100	100
Static	21	401250	125000	25	5000	7	16050	4.16029	99.8471	0.00694209	1.68257	3.21	100	100
Static	21	378750	125000	25	5000	7	15150	4.37687	105.045	0.00659859	1.59932	3.03	100	100
Dynamic	0	736250	500000	122	4098.36	7	6034.84	12.5388	300.931	0.00230334	0.558268	1.4725	99.9	100
Dynamic	0	798750	500000	122	4098.36	7	6547.13	10.3578	248.588	0.00278833	0.675816	1.5975	97.6	100
Dynamic	0	638000	500000	122	4098.36	7	5229.51	19.9074	477.777	0.00145077	0.351628	1.276	98	100
Dynamic	1.5	1885000	400000	122	3278.69	7	15450.8	3.1299	75.1176	0.00922749	2.23649	4.7125	97.9	100
Dynamic	1.5	1597500	400000	122	3278.69	7	13094.3	3.50395	84.0949	0.00824244	1.99774	3.99375	99.4	100
Dynamic	1.5	1615000	400000	122	3278.69	7	13237.7	3.4766	83.4384	0.0083073	2.01346	4.0375	97	100
Dynamic	1.5	1475000	400000	122	3278.69	7	12090.2	3.71818	89.2362	0.00776755	1.88264	3.6875	98.6	100
Dynamic	21	925000	400000	122	3278.69	7	7581.97	5.78774	138.906	0.00499005	1.20945	2.3125	96.7	100
Dynamic	21	1200000	400000	122	3278.69	7	9836.07	4.41651	105.996	0.00653936	1.58496	3	98.8	100
Dynamic	21	1100000	400000	75	5333.33	7	14666.7	4.79639	115.113	0.00602143	1.45943	2.75	99.1	100
Static	1	25000	19000	3.8	5000	7	6578.95	17.68	424.319	0.00163355	0.395929	1.31579
Static	1	22000	19000	3.8	5000	7	5789.47	33.0963	794.311	0.00087264	0.211504	1.15789
Static	1	23000	19000	3.8	5000	7	6052.63	25.396	609.503	0.00113723	0.275634	1.21053
Static	1	25000	19000	3.8	5000	7	6578.95	17.68	424.319	0.00163355	0.395929	1.31579
Dynamic	1	520000	400000	122	3278.69	7	4262.3	18.4935	443.844	0.00156169	0.378512	1.3	100	100
Dynamic	1	552500	400000	122	3278.69	7	4528.69	15.0223	360.535	0.00192255	0.465974	1.38125	100	100
Dynamic	1	585000	400000	122	3278.69	7	4795.08	12.7636	306.325	0.00226278	0.548437	1.4625	100	100
Static	1.5	300000	125000	25	5000	7	12000	5.54221	133.013	0.00521112	1.26303	2.4
Static	1.5	270000	125000	25	5000	7	10800	6.30045	151.211	0.00458398	1.11103	2.16
Static	1.5	210000	125000	25	5000	7	8400	9.35252	224.461	0.00308806	0.748461	1.68
Dynamic	5	1325000	500000	122	4098.36	7	10860.7	4.97869	119.489	0.00580095	1.40599	2.65	97.9	100
Dynamic	5	1000000	500000	122	4098.36	7	8196.72	7	168	0.00412588	1	2	100	100
Dynamic	5	1230000	500000	122	4098.36	7	10082	5.39018	129.364	0.0053581	1.29866	2.46	100	100
Dynamic	1.5	1800000	500000	122	4098.36	6	14754.1	3.24676	77.9222	0.00889537	1.848	3.6	99.9	100

## Sheet: Dynamic
Type	Oxygen Percent	Cell Count	Initial	Area	c/cm2 i	Days	Cells/cm²	Td (days)	Td (hours)	µ (1/h)	Doublings	Fold Increase
Dynamic	0	736250	500000	122	4098.36	7	6034.84	12.5388	300.931	0.00230334	0.558268	1.4725
Dynamic	0	798750	500000	122	4098.36	7	6547.13	10.3578	248.588	0.00278833	0.675816	1.5975
Dynamic	0	798750	500000	122	4098.36	7	6547.13	10.3578	248.588	0.00278833	0.675816	1.5975
Dynamic	1.5	1885000	400000	122	3278.69	7	15450.8	3.1299	75.1176	0.00922749	2.23649	4.7125
Dynamic	1.5	1597500	400000	122	3278.69	7	13094.3	3.50395	84.0949	0.00824244	1.99774	3.99375
Dynamic	1.5	1615000	400000	122	3278.69	7	13237.7	3.4766	83.4384	0.0083073	2.01346	4.0375
Dynamic	1.5	1475000	400000	122	3278.69	7	12090.2	3.71818	89.2362	0.00776755	1.88264	3.6875
Dynamic	21	925000	400000	122	3278.69	7	7581.97	5.78774	138.906	0.00499005	1.20945	2.3125
Dynamic	21	1200000	400000	122	3278.69	7	9836.07	4.41651	105.996	0.00653936	1.58496	3
Dynamic	21	1100000	400000	122	3278.69	7	9016.39	4.79639	115.113	0.00602143	1.45943	2.75
Dynamic	5	1325000	500000	122	4098.36	7	10860.7	4.97869	119.489	0.00580095	1.40599	2.65
Dynamic	5	1000000	500000	122	4098.36	7	8196.72	7	168	0.00412588	1	2
Dynamic	5	1230000	500000	122	4098.36	7	10082	5.39018	129.364	0.0053581	1.29866	2.46
Dynamic	1	520000	400000	122	3278.69	7	4262.3	18.4935	443.844	0.00156169	0.378512	1.3
Dynamic	1	552500	400000	122	3278.69	7	4528.69	15.0223	360.535	0.00192255	0.465974	1.38125
Dynamic	1	585000	400000	122	3278.69	7	4795.08	12.7636	306.325	0.00226278	0.548437	1.4625
Dynamic	1.5	1800000	500000	122	4098.36	6	14754.1	3.24676	77.9222	0.00889537	1.848	3.6

## Sheet: Static
Type	Oxygen Percent	Cell Count	Initial	Area	c/cm2 i	Days	Cells/cm²	Td (days)	Td (hours)	µ (1/h)	Doublings
Static	0	202500	125000	25	5000	7	8100	10.0576	241.381	0.00287158	0.695994
Static	0	213500	125000	25	5000	7	8540	9.06374	217.53	0.00318645	0.772308
Static	0	255000	125000	25	5000	7	10200	6.80557	163.334	0.00424375	1.02857
Static	1.5	50000	19000	3.8	5000	7	13157.9	5.01458	120.35	0.00575943	1.39593
Static	1.5	36000	19000	3.8	5000	7	9473.68	7.59221	182.213	0.00380405	0.921997
Static	1.5	35000	19000	3.8	5000	7	9210.53	7.94231	190.615	0.00363636	0.881356
Static	5	468750	125000	25	5000	7	18750	3.6709	88.1015	0.00786759	1.90689
Static	5	405000	125000	25	5000	7	16200	4.12737	99.057	0.00699746	1.69599
Static	5	160000	47500	9.5	5000	7	16842.1	3.99527	95.8864	0.00722883	1.75207
Static	5	106500	47500	9.5	5000	7	11210.5	6.00934	144.224	0.00480604	1.16485
Static	5	158750	47500	9.5	5000	7	16710.5	4.02124	96.5097	0.00718215	1.74076
Static	5	115500	47500	9.5	5000	7	12157.9	5.46067	131.056	0.00528893	1.28189
Static	21	375000	125000	25	5000	7	15000	4.41651	105.996	0.00653936	1.58496
Static	21	270000	125000	25	5000	7	10800	6.30045	151.211	0.00458398	1.11103
Static	21	136250	47500	9.5	5000	7	14342.1	4.60449	110.508	0.00627239	1.52026
Static	21	112500	47500	9.5	5000	7	11842.1	5.62735	135.056	0.00513228	1.24393
Static	21	116250	47500	9.5	5000	7	12236.8	5.42118	130.108	0.00532746	1.29123
Static	21	133750	47500	9.5	5000	7	14078.9	4.68685	112.484	0.00616216	1.49354
Static	21	326250	125000	25	5000	7	13050	5.05762	121.383	0.00571042	1.38405
Static	21	401250	125000	25	5000	7	16050	4.16029	99.8471	0.00694209	1.68257
Static	21	378750	125000	25	5000	7	15150	4.37687	105.045	0.00659859	1.59932

## Sheet: 0 Oxygen
Type	Oxygen Percent	Cell Count	Initial	Area	c/cm2 i	Days	Cells/cm²	Td (days)	Td (hours)	µ (1/h)	Doublings	Fold Increase
Static	0	202500	125000	25	5000	7	8100	10.0576	241.381	0.00287158	0.695994	1.62
Static	0	213500	125000	25	5000	7	8540	9.06374	217.53	0.00318645	0.772308	1.708
Static	0	255000	125000	25	5000	7	10200	6.80557	163.334	0.00424375	1.02857	2.04
Dynamic	0	736250	500000	75	6666.67	7	9816.67	12.5388	300.931	0.00230334	0.558268	1.4725
Dynamic	0	798750	500000	75	6666.67	7	10650	10.3578	248.588	0.00278833	0.675816	1.5975
Dynamic	0	638000	500000	75	6666.67	7	8506.67	19.9074	477.777	0.00145077	0.351628	1.276

## Sheet: 1 Oxygen
Type	Oxygen Percent	Cell Count	Initial	Area	c/cm2 i	Days	Cells/cm²	Td (days)	Td (hours)	µ (1/h)	Doublings	Fold Increase
Static	1	25000	19000	3.8	5000	7	6578.95	17.68	424.319	0.00163355	0.395929	1.31579
Static	1	22000	19000	3.8	5000	7	5789.47	33.0963	794.311	0.00087264	0.211504	1.15789
Static	1	23000	19000	3.8	5000	7	6052.63	25.396	609.503	0.00113723	0.275634	1.21053
Static	1	25000	19000	3.8	5000	7	6578.95	17.68	424.319	0.00163355	0.395929	1.31579
Dynamic	1	520000	400000	75	5333.33	7	6933.33	18.4935	443.844	0.00156169	0.378512	1.3
Dynamic	1	552500	400000	75	5333.33	7	7366.67	15.0223	360.535	0.00192255	0.465974	1.38125
Dynamic	1	585000	400000	75	5333.33	7	7800	12.7636	306.325	0.00226278	0.548437	1.4625

## Sheet: 1.5 Oxygen
Type	Oxygen Percent	Cell Count	Initial	Area	c/cm2 i	Days	Cells/cm²	Td (days)	Td (hours)	µ (1/h)	Doublings	Fold Increase
Static	1.5	50000	19000	3.8	5000	7	13157.9	5.01458	120.35	0.00575943	1.39593	2.63158
Static	1.5	36000	19000	3.8	5000	7	9473.68	7.59221	182.213	0.00380405	0.921997	1.89474
Static	1.5	35000	19000	3.8	5000	7	9210.53	7.94231	190.615	0.00363636	0.881356	1.84211
Dynamic	1.5	1885000	400000	75	5333.33	7	25133.3	3.1299	75.1176	0.00922749	2.23649	4.7125
Dynamic	1.5	1597500	400000	75	5333.33	7	21300	3.50395	84.0949	0.00824244	1.99774	3.99375
Dynamic	1.5	1615000	400000	75	5333.33	7	21533.3	3.4766	83.4384	0.0083073	2.01346	4.0375
Dynamic	1.5	1475000	400000	75	5333.33	7	19666.7	3.71818	89.2362	0.00776755	1.88264	3.6875
Static	1.5	300000	125000	25	5000	7	12000	5.54221	133.013	0.00521112	1.26303	2.4
Static	1.5	270000	125000	25	5000	7	10800	6.30045	151.211	0.00458398	1.11103	2.16
Static	1.5	210000	125000	25	5000	7	8400	9.35252	224.461	0.00308806	0.748461	1.68
Dynamic	1.5	1800000	500000	75	6666.67	6	24000	3.24676	77.9222	0.00889537	1.848	3.6

## Sheet: 5 Oxygen
Type	Oxygen Percent	Cell Count	Initial	Area	c/cm2 i	Days	Cells/cm²	Td (days)	Td (hours)	µ (1/h)	Doublings	Fold Increase
Static	5	468750	125000	25	5000	7	18750	3.6709	88.1015	0.00786759	1.90689	3.75
Static	5	405000	125000	25	5000	7	16200	4.12737	99.057	0.00699746	1.69599	3.24
Static	5	160000	47500	9.5	5000	7	16842.1	3.99527	95.8864	0.00722883	1.75207	3.36842
Static	5	106500	47500	9.5	5000	7	11210.5	6.00934	144.224	0.00480604	1.16485	2.24211
Static	5	158750	47500	9.5	5000	7	16710.5	4.02124	96.5097	0.00718215	1.74076	3.34211
Static	5	115500	47500	9.5	5000	7	12157.9	5.46067	131.056	0.00528893	1.28189	2.43158
Dynamic	5	1325000	500000	75	6666.67	7	17666.7	4.97869	119.489	0.00580095	1.40599	2.65
Dynamic	5	1000000	500000	75	6666.67	7	13333.3	7	168	0.00412588	1	2
Dynamic	5	1230000	500000	75	6666.67	7	16400	5.39018	129.364	0.0053581	1.29866	2.46

## Sheet: 21 Oxygen
Type	Oxygen Percent	Cell Count	Initial	Area	c/cm2 i	Days	Cells/cm²	Td (days)	Td (hours)	µ (1/h)	Doublings	Fold Increase
Static	21	375000	125000	25	5000	7	15000	4.41651	105.996	0.00653936	1.58496	3
Static	21	270000	125000	25	5000	7	10800	6.30045	151.211	0.00458398	1.11103	2.16
Static	21	136250	47500	9.5	5000	7	14342.1	4.60449	110.508	0.00627239	1.52026	2.86842
Static	21	112500	47500	9.5	5000	7	11842.1	5.62735	135.056	0.00513228	1.24393	2.36842
Static	21	116250	47500	9.5	5000	7	12236.8	5.42118	130.108	0.00532746	1.29123	2.44737
Static	21	133750	47500	9.5	5000	7	14078.9	4.68685	112.484	0.00616216	1.49354	2.81579
Static	21	326250	125000	25	5000	7	13050	5.05762	121.383	0.00571042	1.38405	2.61
Static	21	401250	125000	25	5000	7	16050	4.16029	99.8471	0.00694209	1.68257	3.21
Static	21	378750	125000	25	5000	7	15150	4.37687	105.045	0.00659859	1.59932	3.03
Dynamic	21	925000	400000	75	5333.33	7	12333.3	5.78774	138.906	0.00499005	1.20945	2.3125
Dynamic	21	1200000	400000	75	5333.33	7	16000	4.41651	105.996	0.00653936	1.58496	3
Dynamic	21	1100000	400000	75	5333.33	7	14666.7	4.79639	115.113	0.00602143	1.45943	2.75

## Sheet: Bioreactor Culture
Type	Oxygen Percent	Cell Count	Initial	Area	c/cm2 i	Days	Cells/cm²	Td (days)	Td (hours)	µ (1/h)	Doublings	Fold Increase	CD105	CD73	CD14	CD19
Dynamic	0	736250	500000	122	4098.36	7	6034.84	12.5388	300.931	0.00230334	0.558268	1.4725	99.9	100	1.23	1.23
Dynamic	0	798750	500000	122	4098.36	7	6547.13	10.3578	248.588	0.00278833	0.675816	1.5975	97.6	100	0.68	1.7
Dynamic	0	638000	500000	122	4098.36	7	5229.51	19.9074	477.777	0.00145077	0.351628	1.276	98	100	1.6	0.91
Dynamic	1.5	1885000	400000	122	3278.69	7	15450.8	3.1299	75.1176	0.00922749	2.23649	4.7125	97.9	100	2.7	2.16
Dynamic	1.5	1597500	400000	122	3278.69	7	13094.3	3.50395	84.0949	0.00824244	1.99774	3.99375	99.4	100	1.58	1.11
Dynamic	1.5	1615000	400000	122	3278.69	7	13237.7	3.4766	83.4384	0.0083073	2.01346	4.0375	97	100	3.3	0.79
Dynamic	1.5	1475000	400000	122	3278.69	7	12090.2	3.71818	89.2362	0.00776755	1.88264	3.6875	98.6	100	4.36	4.63
Dynamic	21	925000	400000	122	3278.69	7	7581.97	5.78774	138.906	0.00499005	1.20945	2.3125	96.7	99	1.95	1.65
Dynamic	21	1200000	400000	122	3278.69	7	9836.07	4.41651	105.996	0.00653936	1.58496	3	98.8	100
Dynamic	21	1100000	400000	75	5333.33	7	14666.7	4.79639	115.113	0.00602143	1.45943	2.75	99.1	100
Dynamic	1	520000	400000	122	3278.69	7	4262.3	18.4935	443.844	0.00156169	0.378512	1.3	100	100	3.3	0.1
Dynamic	1	552500	400000	122	3278.69	7	4528.69	15.0223	360.535	0.00192255	0.465974	1.38125	100	100
Dynamic	1	585000	400000	122	3278.69	7	4795.08	12.7636	306.325	0.00226278	0.548437	1.4625	100	100
Dynamic	5	1325000	500000	122	4098.36	7	10860.7	4.97869	119.489	0.00580095	1.40599	2.65	97.9	100	2.71	1.36
Dynamic	5	1000000	500000	122	4098.36	7	8196.72	7	168	0.00412588	1	2	100	100	2.93	4.23
Dynamic	5	1230000	500000	122	4098.36	7	10082	5.39018	129.364	0.0053581	1.29866	2.46	100	100	0.79	0.61
Dynamic	1.5	1800000	500000	122	4098.36	6	14754.1	3.24676	77.9222	0.00889537	1.848	3.6	99.9	100	1.7	2.66

## Sheet: Bioreactor with Spinner Culture
Type	Oxygen Percent	Cell Count	Initial	Area	c/cm2 i	Days	Cells/cm²	Td (days)	Td (hours)	µ (1/h)	Doublings	Fold Increase	CD105	CD73
Static	21	375000	125000	25	5000	7	15000	4.41651	105.996	0.00653936	1.58496	3	99.8	100
Static	21	270000	125000	25	5000	7	10800	6.30045	151.211	0.00458398	1.11103	2.16	100	100
Static	21	136250	47500	9.5	5000	7	14342.1	4.60449	110.508	0.00627239	1.52026	2.86842	99.8	100
Static	21	112500	47500	9.5	5000	7	11842.1	5.62735	135.056	0.00513228	1.24393	2.36842	99.4	100
Static	21	116250	47500	9.5	5000	7	12236.8	5.42118	130.108	0.00532746	1.29123	2.44737	100	100
Static	21	133750	47500	9.5	5000	7	14078.9	4.68685	112.484	0.00616216	1.49354	2.81579	99.9	100
Static	21	326250	125000	25	5000	7	13050	5.05762	121.383	0.00571042	1.38405	2.61	100	100
Static	21	401250	125000	25	5000	7	16050	4.16029	99.8471	0.00694209	1.68257	3.21	100	100
Static	21	378750	125000	25	5000	7	15150	4.37687	105.045	0.00659859	1.59932	3.03	100	100
Dynamic	1.5	1885000	400000	122	3278.69	7	15450.8	3.1299	75.1176	0.00922749	2.23649	4.7125	97.9	100
Dynamic	1.5	1597500	400000	122	3278.69	7	13094.3	3.50395	84.0949	0.00824244	1.99774	3.99375	99.4	100
Dynamic	1.5	1615000	400000	122	3278.69	7	13237.7	3.4766	83.4384	0.0083073	2.01346	4.0375	97	100
Dynamic	1.5	1475000	400000	122	3278.69	7	12090.2	3.71818	89.2362	0.00776755	1.88264	3.6875	98.6	100
Dynamic	21	925000	400000	122	3278.69	7	7581.97	5.78774	138.906	0.00499005	1.20945	2.3125	96.7	100
Dynamic	21	1200000	400000	122	3278.69	7	9836.07	4.41651	105.996	0.00653936	1.58496	3	98.8	100
Dynamic	21	1100000	400000	75	5333.33	7	14666.7	4.79639	115.113	0.00602143	1.45943	2.75	99.1	100
Dynamic	1.5	1800000	500000	122	4098.36	6	14754.1	3.24676	77.9222	0.00889537	1.848	3.6	99.9	100
Spinner	21	10	3.5	0.0009	3888.89	7	11111.1	4.62176	110.922	0.00624894	1.51457	2.85714
Spinner	21	12	3.5	0.0009	3888.89	7	13333.3	3.93788	94.509	0.00733419	1.77761	3.42857
Spinner	21	13	5.5	0.0009	6111.11	7	14444.4	5.64058	135.374	0.00512025	1.24101	2.36364

[truncated: 2 more sheets: Bioreactor Norm Hypo Biomarker, PLA Viability]
